# Supplementary material for: The Unique Carboxymethyl Fenugreek Gum Gel Loaded Itraconazole Self-Emulsifying Nanovesicles for Topical Onychomycosis Treatment
Source: Polymers (Basel). 2022 Jan 14;14(2):325. doi: 10.3390/polym14020325 (PMC8779379; doi:10.3390/polym14020325)
Supplement: Supplementary file 1 [file polymers-14-00325-s001.zip]

Archive with 1 entries (1 files):
- polymers-1537303-supplementary.pdf
